# Supplementary material for: Global Asbestos Disaster
Source: Int J Environ Res Public Health. 2018 May 16;15(5):1000. doi: 10.3390/ijerph15051000 (PMC5982039; doi:10.3390/ijerph15051000)
Supplement: Supplementary file 1 [file ijerph-15-01000-s001.zip]

Archive with 1 entries (1 files):
- 180516_Supplementary tables.docx
